# Supplementary material for: Beyond Self-Resistance: ABCF ATPase LmrC Is a Signal-Transducing Component of an Antibiotic-Driven Signaling Cascade Accelerating the Onset of Lincomycin Biosynthesis
Source: mBio. 2021 Sep 7;12(5):e01731-21. doi: 10.1128/mBio.01731-21 (PMC8546547; doi:10.1128/mBio.01731-21)
Supplement: TABLE S2 [file mbio.01731-21-st002.xlsx]

## Sheet: Sheet1
Beyond self-resistance: ABCF ATPase LmrC is a signal-transducing component of an antibiotic-driven signaling cascade accelerating the onset of lincomycin biosynthesis
Table S2: Proteomic analysis statistic

## Sheet: Protein intensities
			Protein intensities (Log2)
			WT								WT+CC								ΔC
	CLI	Protein ID	-				+				-				+				-				+
			AV	SD	CV	n=5	AV	SD	CV	n=5	AV	SD	CV	n=5	AV	SD	CV	n=5	AV	SD	CV	n=4	AV	STD	CV	n=5
Lincomycin BGC	LmrA	P46104;A9Y8R0	NaN	NaN	NaN	0	20.585	0.1823	0.00885597	4	NaN	NaN	NaN	0	19.67	0.0692814	0.00352219	3	22.805	0.0494973	0.00217046	2	23.322	0.783627	0.0336003	5
	LmbA	A9Y8R1;A0A1B1M201;Q54353	19.626	1.16427	0.0593229	5	20.0025	1.60222	0.0801007	4	18.4167	0.0231157	0.425715	3	26.514	2.10005	0.0792055	5	27.165	0.362445	0.0133423	4	24.698	2.79454	0.113149	5
	LmbB1	A0A1B1M1E4;Q54354	NaN	NaN	NaN	0	22.27	NaN	NaN	1	NaN	NaN	NaN	0	24.71	1.76905	0.0715926	5	24.2875	0.596735	0.0245696	4	24.378	1.08603	0.0445498	5
	LmbB2	A9Y8R3;Q54355	NaN	NaN	NaN	0	22.28	NaN	NaN	1	NaN	NaN	NaN	0	24.944	1.71585	0.068788	5	24.3925	0.744642	0.0305275	4	24.015	1.16575	0.0485425	4
	LmbC	A9Y8R4;Q54356	20.54	1.89505	0.0922612	2	21.27	2.11242	0.0993143	3	21.892	0.0155221	0.339809	5	26.532	1.4144	0.0533091	5	25.9475	1.01612	0.0391605	4	24.065	1.03488	0.0430034	4
	LmbD	A0A1B1M1C7;A9Y8R5;Q54357	21.3067	0.603352	0.0283175	3	20.99	NaN	NaN	1	21.11	0.00870904	0.183848	2	24.196	1.98333	0.0819692	5	23.46	0.402906	0.0171742	4	23.4675	0.587672	0.0250419	4
	LmbE	A9Y8R6;Q54358	22.088	1.42932	0.0647105	5	23.9625	1.00748	0.0420442	4	24.594	0.0107331	0.26397	5	27.938	1.12857	0.0403955	5	27.71	0.809403	0.0292098	4	24.954	1.73926	0.0696987	5
	LmbF	A9Y8R7;Q54359	22.292	0.643522	0.0288678	5	24.015	1.17179	0.0487942	4	25.274	0.00687932	0.173868	5	28.644	1.35238	0.0472134	5	28.9775	0.672973	0.023224	4	27.08	1.36029	0.0502324	5
	LmbG	A9Y8R8;Q54360	23.29	0.51517	0.0221198	5	23.996	1.38424	0.0576864	5	25.264	0.00771393	0.194885	5	28.594	1.19131	0.0416631	5	28.555	0.743528	0.0260384	4	26.904	1.16567	0.0433269	5
	LmbIH	Q9L6I6;Q54362	19.79	0.0848534	0.00428769	2	21.75	NaN	NaN	1	NaN	NaN	NaN	0	23.712	1.80106	0.0759556	5	23.085	0.995071	0.0431047	4	22.3975	1.60743	0.0717682	4
	LmbJ	A0A1B1M1E0;A9Y8S0;Q54363	23.436	0.381811	0.0162917	5	24.178	1.01179	0.0418476	5	25.052	0.00775766	0.194345	5	28.03	1.16286	0.0414864	5	28.625	0.526465	0.0183918	4	27.188	1.18066	0.0434259	5
	LmbK		NaN	NaN	NaN	0	NaN	NaN	NaN	0	NaN	NaN	NaN	0	NaN	NaN	NaN	0	NaN	NaN	NaN	0	NaN	NaN	NaN	0
	LmbL	A9Y8S2;A0A1B1M1F6	NaN	NaN	NaN	0	24.33	NaN	NaN	1	20.6275	0.0492062	1.015	4	27.646	1.63258	0.0590532	5	27.5775	0.717931	0.0260332	4	24.452	3.20936	0.131252	5
	LmbM	A9Y8S3;Q54366	19.3	NaN	NaN	1	20.4075	3.11798	0.152786	4	21.794	0.0431099	0.939537	5	27.874	1.32496	0.047534	5	27.97	0.569854	0.0203737	4	25.018	2.67531	0.106935	5
	LmbN	A9Y8S4;Q54367	NaN	NaN	NaN	0	25.31	NaN	NaN	1	23.0625	0.036389	0.83922	4	28.13	1.27175	0.0452098	5	28.9825	0.47169	0.016275	4	26.778	1.63218	0.0609524	5
	LmbZ	A9Y8S5;Q54368	NaN	NaN	NaN	0	22.68	NaN	NaN	1	20.9475	0.0622974	1.30497	4	25.738	1.59749	0.0620673	5	25.5825	0.489855	0.0191481	4	23.6375	0.703438	0.0297594	4
	LmbP	A9Y8S6;Q54369	NaN	NaN	NaN	0	23.45	NaN	NaN	1	20.63	NaN	NaN	1	26.106	1.32593	0.0507901	5	25.53	0.562317	0.0220257	4	24.5925	0.867808	0.0352875	4
	LmbO	A9Y8S7;Q54370	NaN	NaN	NaN	0	NaN	NaN	NaN	0	NaN	NaN	NaN	0	22.824	1.53533	0.0672681	5	22.71	0.916769	0.0403685	4	21.23	0.707107	0.033307	2
	LmbS	A9Y8S8;Q54371	20.705	0.176777	0.00853787	2	21.49	2.98399	0.138855	2	20.854	0.0170302	0.355148	5	26.774	1.5585	0.0582096	5	26.4	0.810884	0.0307153	4	24.6025	1.05569	0.0429101	4
	LmbR	A9Y8S9;Q54372	NaN	NaN	NaN	0	24.25	NaN	NaN	1	20.904	0.0326816	0.683177	5	27.274	1.37247	0.0503217	5	28.085	0.781899	0.0278405	4	25.4575	1.45014	0.056963	4
	LmbQ	A9Y8T0;Q54373	NaN	NaN	NaN	0	22.33	NaN	NaN	1	NaN	NaN	NaN	0	24.35	1.4229	0.0584354	5	24.37	0.585207	0.0240134	4	23.66	0.692965	0.0292884	4
	LmbT	A9Y8T1;Q54374	NaN	NaN	NaN	0	23.95	NaN	NaN	1	NaN	NaN	NaN	0	26.002	1.30442	0.0501663	5	25.93	0.53323	0.0205642	4	24.745	0.969209	0.0391679	4
	LmbV	Q54375;A9Y8T2;A0A1B1M1G5	NaN	NaN	NaN	0	23.77	NaN	NaN	1	21.7025	0.00659599	0.14315	4	27.402	1.28935	0.0470531	5	26.58	0.725764	0.0273049	4	25.436	1.06051	0.0416932	5
	LmbW	A9Y8T3;Q54376	20.31	NaN	NaN	1	23.096	2.34238	0.101419	5	21.842	0.0426884	0.9324	5	29.04	1.61651	0.0556649	5	29.4	0.315066	0.0107165	4	28.704	1.30057	0.0453097	5
	LmrB	Q54377;Q9R622;Q54385	20.572	0.529735	0.0257503	5	22.714	1.11518	0.0490967	5	21.35	0.0133961	0.286007	5	22.84	0.862555	0.0377651	5	24.465	0.727484	0.0297357	4	25.584	0.869902	0.0340018	5
	LmbX	Q54378;A0A1B1M1F4	20.455	0.562406	0.0274948	4	25.41	0.791422	0.0311461	5	24.342	0.0108395	0.263856	5	27.958	0.840756	0.0300721	5	28.265	0.813736	0.0287895	4	27.236	0.948805	0.0348364	5
	LmbY	A9Y8T6	20.05	NaN	NaN	1	24.318	0.909269	0.0373908	5	23.102	0.00724579	0.167392	5	26.634	0.927243	0.0348143	5	27.51	0.506819	0.0184231	4	27.004	0.5929	0.021956	5
	LmbU	A9Y8T7;A0A1B1M232;Q54380	20.41	0.141422	0.00692905	2	23.082	0.680235	0.0294704	5	21.576	0.0092846	0.200324	5	25.104	1.12549	0.0448331	5	26.53	0.708096	0.0266904	4	25.766	0.424123	0.0164606	5
ABCF	LmrC	A9Y8T8;Q54381	24.25	0.150333	0.00619928	5	29.384	0.358232	0.0121914	5	30.67	0.00502479	0.15411	5	31.43	0.422315	0.0134367	5	18.48	NaN	NaN	1	20.69	NaN	NaN	1
	SLINC_7152 (ARE5)	A0A1B1MLA2	22.002	0.964557	0.0438395	5	27.112	0.403695	0.0148899	5	23.44	0.0141398	0.331436	5	27.932	0.391753	0.0140252	5	26.7375	1.92922	0.0721541	4	28.274	0.368958	0.0130494	5
	SLINC_1109 (AAF4)	A0A1B1M4J2	23.585	1.88541	0.079941	4	25.736	0.14188	0.00551291	5	24.048	0.0151463	0.364239	5	26.504	0.698233	0.0263445	5	22.555	0.899092	0.0398622	4	25.04	0.420476	0.0167922	5
	SLINC_7176 (AAF1(	A0A1B1MLB3	24.192	0.280303	0.0115866	5	25.188	0.146356	0.00581053	5	23.832	0.00389577	0.092844	5	24.476	0.287454	0.0117443	5	24.515	0.606657	0.0247464	4	25.668	0.189657	0.00738887	5
	SLINC_6928 (AAF2)	A0A1B1ML88	24.37	0.112694	0.00462429	5	25.334	0.215244	0.00849626	5	24.138	0.00513612	0.123976	5	25.268	0.266214	0.0105356	5	25.1025	0.545305	0.0217231	4	26.194	0.15566	0.00594259	5
	SLINC_2104 (AAF6)	A0A1B1M6R5	25.042	0.2705	0.0108018	5	25.8	0.126491	0.00490276	5	24.612	0.0103564	0.254892	5	25.026	0.288323	0.0115209	5	24.5775	0.815532	0.033182	4	25.59	0.213425	0.00834017	5
	SLINC_3101 (EttA)	A0A1B1M9L2	28.41	0.245459	0.00863989	5	28.83	0.122066	0.00423398	5	28.148	0.00274498	0.0772657	5	28.206	0.170088	0.00603021	5	27.955	0.355762	0.0127262	4	27.946	0.196163	0.00701935	5
	SLINC_3571 (Uup)	A0A1B1MAY6	25.598	0.124378	0.0048589	5	25.896	0.24613	0.00950456	5	25.616	0.00275488	0.070569	5	25.462	0.149566	0.00587409	5	25.28	0.332465	0.0131513	4	25.386	0.429221	0.0169078	5
AV – average; SD-standard deviation; CV- coefficient of variation; n - valid values; NaN - non-assigned number

## Sheet: Volcano plots
	Volcano plots values
Protein ID	WT vs. WT+CLI			WT+CC vs. WT+CC + CLI			ΔC vs. ΔC + CLI			WT vs. WT+CC			WT vs. ΔC
	Log2 fold change	-LogP	Significant	Log2 fold change	-LogP	Significant	Log2 fold change	-LogP	Significant	Log2 fold change	-LogP	Significant	Log2 fold change	-LogP	Significant
LmrA	0.418693	2.05756	+	0.0515915	0.0512797		2.29068	1.27409	+	0.0994652	0.0750001		1.44287	0.726521
LmbA	0.297515	1.38139		7.89833	4.43571	+	-2.46678	0.895324		-1.01131	0.955508		7.53661	5.27986	+
LmbB1	0.756799	3.31347	+	4.84579	3.35829	+	0.0911428	0.0527993		-0.410027	0.616943		4.01239	5.57767	+
LmbB2	3.10388	1.48577	+	5.17946	3.66125	+	-1.24313	0.498968		-0.39498	0.308677		4.23353	3.57072	+
LmbC	0.964481	4.67158	+	4.63974	4.00889	+	-2.5208	1.45813	+	1.56888	1.39203	+	5.62495	3.56438	+
LmbD	5.13631	8.73084	+	3.92665	2.40735	+	-0.385628	0.297336		-0.755744	0.772793		2.43465	3.56118	+
LmbE	0.997007	3.94946	+	3.34154	3.70286	+	-2.75108	1.6343	+	2.50647	2.3095	+	5.61929	3.65505	+
LmbF	0.743256	0.78856		3.36771	3.25187	+	-1.89656	1.40529	+	2.97983	5.07021	+	6.68453	5.89178	+
LmbG	0.702356	0.496314		3.32668	3.56523	+	-1.65097	1.353	+	1.97167	4.36167	+	5.26502	5.33833	+
LmbIH	1.17382	0.783785		3.92079	2.72983	+	-0.765632	0.408925		-0.259517	0.226595		3.03428	2.86346	+
LmbJ	5.1089	5.35652	+	2.98043	3.31341	+	-1.43791	1.22134		1.61398	4.52281	+	5.18831	6.25094	+
LmbK	NaN	NaN		NaN	NaN		NaN	NaN		NaN	NaN		NaN	NaN
LmbL	1.05684	0.433306		7.17767	4.55193	+	-3.12725	0.993874		0.660943	0.473131		7.76899	5.24418	+
LmbM	-0.671624	0.533305		6.08133	4.50203	+	-2.94985	1.1556		2.6506	3.36329	+	8.82467	7.58519	+
LmbN	5.11966	5.52213	+	5.64932	3.70086	+	-2.2011	1.43757	+	2.66076	2.2196	+	9.16146	7.36976	+
LmbZ	0.833329	0.497153		5.21081	3.16729	+	-2.61389	1.75654	+	1.54153	1.18258	+	6.59835	6.14983	+
LmbP	0.537374	0.282436		6.45073	4.601	+	-1.66209	0.924353		0.120837	0.0847491		5.99372	5.99673	+
LmbO	0.72374	0.356684		3.7936	3.08154	+	-2.1111	2.20115	+	-1.37113	2.60796	+	2.30923	2.81754	+
LmbS	-0.107824	0.0549925		5.92122	4.4665	+	-2.64779	1.28905	+	0.725304	1.22876		6.27131	5.42049	+
LmbR	2.77995	4.69605	+	6.3726	4.83697	+	-3.65354	1.49399	+	0.395158	0.525966		7.57563	6.5413	+
LmbQ	4.64965	5.18517	+	4.24722	3.37937	+	-1.2762	0.86807		0.684365	0.659366		4.95166	4.77025	+
LmbT	0.13521	0.0787697		6.09548	4.95293	+	-1.97681	1.02586		-0.262992	0.384582		5.75939	6.49003	+
LmbV	1.72078	1.38907	+	5.9488	4.88036	+	-1.14393	0.958752		2.20369	2.75588	+	7.32937	5.45559	+
LmbW	1.32479	0.507691		7.19433	4.59812	+	-0.694628	0.473018		2.22417	2.46077	+	9.77679	7.17553	+
LmrB	-0.384517	0.401342		1.48862	2.19591	+	1.11653	1.09905		0.779464	1.69994	+	3.89481	4.47294	+
LmbX	2.1426	2.33073	+	3.61224	4.78245	+	-1.03238	0.890168		4.05396	6.10041	+	7.97583	6.20438	+
LmbY	1.62552	0.770642		3.53133	4.50195	+	-0.505012	0.660938		3.433	6.80596	+	7.83924	7.42871	+
LmbU	0.998038	1.60486	+	3.5277	3.90974	+	-0.76521	1.08473		1.27277	5.43717	+	6.22835	6.62207	+
LmrC	0.805482	0.32055		0.759396	2.25625	+	-0.0843992	0.0541242		6.42104	11.5629	+	-4.46194	4.59793	+
SLINC_7152 (ARE5)	0.298718	0.111102		4.49081	7.29841	+	1.53747	0.923756		1.43866	1.8691	+	4.73472	2.72886	+
SLINC_1109 (AAF4)	0.891303	0.508274		2.4558	3.93879	+	2.48458	3.06438	+	1.41602	0.55807		-0.0739942	0.017792
SLINC_7176 (AAF1(	0.579809	0.295318		0.643678	2.85968	+	1.15633	2.3325	+	-0.360951	1.58385		0.320142	0.48897
SLINC_6928 (AAF2)	0.860901	0.573193		1.13214	4.60053	+	1.08847	2.44985	+	-0.23253	1.82525		0.734002	1.68723
SLINC_2104 (AAF6)	0.406554	0.241669		0.415303	1.37558		1.01487	1.52056	+	-0.431105	1.4854		-0.465436	0.576964
SLINC_3101 (EttA)	3.4743	1.86416	+	0.0607216	0.313774		-0.0106697	0.0197057		-0.264627	1.3038		-0.454446	1.24319
SLINC_3571 (Uup)	1.02799	0.482931		-0.15289	1.14916		0.105076	0.155363		0.0160168	0.0907147		-0.317836	1.07687
