# Supplementary material for: Beyond Self-Resistance: ABCF ATPase LmrC Is a Signal-Transducing Component of an Antibiotic-Driven Signaling Cascade Accelerating the Onset of Lincomycin Biosynthesis
Source: mBio. 2021 Sep 7;12(5):e01731-21. doi: 10.1128/mBio.01731-21 (PMC8546547; doi:10.1128/mBio.01731-21)
Supplement: TABLE S3 [file mbio.01731-21-st003.xlsx]

## Sheet: Strains and Plasmids
Koběrská M., et al., 2020 "Beyond self-resistance: ABCF ATPase LmrC is a signal-transducing component of an antibiotic-driven signaling cascade hastening the onset of lincomycin biosynthesis"
Strain	Genotype/characteristic/use	Ref.
Escherichia coli XL1	Δ(mcrA)183 Δ(mcrCB-hsdSMR-mrr)173 endA1 supE44 thi-1 recA1 gyrA96 relA1 lac [F′ proAB lacIqZΔM15 Tn10 (Tetr)	Stratagene
Escherichia coli ET12567 pUZ8002	dam, dcm, hsdS, cat, tet;carries plasmid pUZ8002 used for conjugative transfer between E.coli and Streptomyces spp.	Gust, B., Challis, G. L., Fowler, K., Kieser, T. & Chater, K. F. PCR-targeted Streptomyces gene replacement identifies a protein domain needed for biosynthesis of the sesquiterpene soil odor geosmin. Proc. Natl. Acad. Sci. U. S. A. 100, 1541–6 (2003).
Escherichia coli BW25113 pIJ790	Cmr; K12 derivative (lacIq rrnBT14 ΔlacZWJ16 hsdR514 ΔaraBADAH33 ΔrhaBADLD78) containing temperature sensitive vector pIJ790 for λ RED mediated recombination	Gust, B. et al. λ Red-mediated genetic manipulation of antibiotic-producing Streptomyces. Adv. Appl. Microbiol. 54, 107–128 (2004).
Escherichia coli DH5α/BT340	Cmr, Carbr; K12 derivate containing temperature sensitive vector for FLP recombination	Gust, B. et al. λ Red-mediated genetic manipulation of antibiotic-producing Streptomyces. Adv. Appl. Microbiol. 54, 107–128 (2004).
S. caelestis	Streptomyces caelestis s ATCC 15084, celesticetin producer
M1154	Streptomyces coelicolor M1154; M145 derivative; Δact Δred Δcpk Δcda rpoB[C1298T] rpsL[A262G]	Gomez-Escribano, J. P. & Bibb, M. J. Engineering Streptomyces coelicolor for heterologous expression of secondary metabolite gene clusters. Microb. Biotechnol. 4, 207–215 (2011).
M1154+pIJ10257 (BN3510)	Streptomyces coelicolor M1154 containing empty Hygr vector pIJ10257	This study
M1154+Cc (BN3511)	Streptomyces coelicolor M1154 containing Hygr vector pIJ10257 carrying lmrC under ermEp promoter (pLV018)	This study
M1154+AC (BN3592)	Streptomyces coelicolor M1154 containing Hygr vector pIJ10257 carrying lmrA under ermEp promoter (pLV026)	This study
M1154+Cn (BN3561)	Streptomyces coelicolor M1154 containing Hygr vector pMS81 carrying lmrC with its 1281 bp upstream region (pLV017)	This study
M1154+Cc2 (BN3594)	Streptomyces coelicolor M1154 containing Aprar vector derived from pIJ6902 carrying gene lmrC under ermEp promoter (pLV028)	This study
M1154+Bc (BN3623)	Streptomyces coelicolor M1154 containing Hygr vector pIJ10257 carrying lmrB under ermEp promoter (pLV030)	This study
M1154+An (BN3557)	Streptomyces coelicolor M1154 containing Hygr vector pMS81 carrying lmrA with its 1330 bp upstream region (pLV012)	This study
M1154+Bn (BN3559)	Streptomyces coelicolor M1154 containing Hygr vector pMS81 carrying lmrB with its 86 bp upstream region (pLV013)	This study
M1154+Cc2 +AC (BN3606)	Streptomyces coelicolor M1154 containing Hygr vector pIJ10257 carrying lmrA under ermEp promoter (pLV026) and Aprar vector derived from pIJ6902 carrying gene lmrC under ermEp promoter (pLV028)	This study
M1154+Cc2 +BC (BN3610)	Streptomyces coelicolor M1154 containing Hygr vector pIJ10257 carrying lmrB under ermEp promoter (pLV030) and Aprar vector derived from pIJ6902 carrying gene lmrC under ermEp promoter (pLV028)	This study
M1154+Cc2 +An (BN3652)	Streptomyces coelicolor M1154 containing Hygr vector pMS81 carrying lmrA with its 1330 bp upstream region (pLV012)and Aprar vector derived from pIJ6902 carrying gene lmrC under ermEp promoter (pLV028)	This study
M145	Streptomyces coelicolor M145, type strain, SCP1- SCP2-	Bentley, S. D. et al. Complete genome sequence of the model actinomycete Streptomyces coelicolor A3(2). Nature 3, 141–147 (2002).
M145+pIJ10257 (BN3598)	Streptomyces coelicolor M145 containing empty Hygr vector pIJ10257	This study
M145+Cc (BN3604)	Streptomyces coelicolor M145 containing Hygr vector pIJ10257 carrying lmrC under ermEp promoter (pLV018)	This study
WT	Streptomyces lincolnensis ATCC 25466 type strain, lincomycin producer
S. lincolnensisΔC (BN3001)	Streptomyces lincolnensis ΔlmrC::apra	This study
S. lincolnensisΔB (BN3002)	Streptomyces lincolnensis ΔlmrB::apra	This study
S. lincolnensisΔA (BN3024)	Streptomyces lincolnensis ΔlmrA::apra	This study
S. lincolnensisΔBC (BN3008)	Streptomyces lincolnensis ΔlmrB::FLP Δlmr(C)::apra	This study
S. lincolnensisΔAB (BN3021)	Streptomyces lincolnensis ΔlmrB::FLP ΔlmrA::apra	This study
S. lincolnensisΔAC (BN3018)	Streptomyces lincolnensis ΔlmrA:: apra Δlmr(C):: FLP	This study
S. lincolnensisΔBC+ Cc (BN3513)	Streptomyces lincolnensis ΔlmrB::FLP Δlmr(C)::apra containing Hygr vector pIJ10257 carrying lmrC under ermEp promoter (pLV018)	This study
S. lincolnensisΔBC+ Cn (BN3009)	Streptomyces lincolnensis ΔlmrB::FLP Δlmr(C)::apra containing Hygr vector pMS81 carrying lmrC with its 1281 bp upstream region (pLV017)	This study
S. lincolnensisΔBC+ Bc (BN3690)	Streptomyces lincolnensis ΔlmrB::FLP Δlmr(C)::apra containing Hygr vector pIJ10257 carrying lmrB under ermEp promoter (pLV030)	This study
S. lincolnensisΔB+Bc (BN3692)	Streptomyces lincolnensis ΔlmrB::apra containing Hygr vector pIJ10257 carrying lmrB under ermEp promoter (pLV030)	This study
S. lincolnensisΔB+Bn (BN3010)	Streptomyces lincolnensis ΔlmrB::apra containing Hygr vector pMS81 carrying lmrB with its 86 bp upstream region (pLV013)	This study
S. lincolnensis+pIJ10257 (BN3536)	Streptomyces lincolnensis ATCC 25466 containing empty Hygr vector pIJ10257	This study
S. lincolnensisΔA+Ac (BN3540)	Streptomyces lincolnensis ΔlmrA::apra containing Hygr vector pIJ10257 carrying lmrA under ermEp promoter (pLV026)	This study
S. lincolnensisΔA+An (BN3546)	Streptomyces lincolnensis ΔlmrA::apra (BN3024) containing vector pMS81 carrying lmrA with its 1330 bp upstream region (pLV012)	This study
S. lincolnensisΔC+pIJ10257 (BN3577)	Streptomyces lincolnensis Δlmr(C)::apra containing empty Hygr vector pIJ10257	This study
S. lincolnensisΔC+Cn (BN3580)	Streptomyces lincolnensis ΔlmrC::apra containing Hygr vector pMS81 carrying lmrC with its 1281 bp upstream region (pLV017)	This study
S. lincolnensisΔC+Cc (BN3584)	Streptomyces lincolnensis ΔlmrC::apra containing Hygr vector pIJ10257 carrying gene lmrC under ermEp promoter (pLV018)	This study
S. lincolnensis+Cc (BN3587)	Streptomyces lincolnensis containing pIJ10257 carrying gene lmrC under ermEp promoter (pLV018)	This study
S. lincolnensisΔAB+Ac (BN3615)	Streptomyces lincolnensis ΔlmrB::FLP ΔlmrA::apra containing Hygr vector pIJ10257 carrying gene lmrA under ermEp promoter (pLV026)	This study
S. lincolnensisΔAB+Ac (BN3619)	Streptomyces lincolnensis ΔlmrB::FLP ΔlmrA::apra containing Hygr vector pMS81 carrying lmrA with its 1330 bp upstream region (pLV012)	This study
S. lincolnensisΔAB+Bc (BN3617)	Streptomyces lincolnensis ΔlmrB::FLP ΔlmrA::apra containing Hygr vector pIJ10257 carrying gene lmrB under ermEp promoter (pLV030)	This study
S. lincolnensisΔAC+AC (BN3686)	Streptomyces lincolnensis ΔlmrA:: apra ΔlmrC:: FLP containing Hygr vector pIJ10257 carrying lmrA under control of ermEp promoter (pLV026)	This study
S. lincolnensisΔAC+An (BN3682)	Streptomyces lincolnensis ΔlmrA:: apra ΔlmrC:: FLP containing Hygr vector pMS81 carrying lmrA with its 1330 bp upstream region (pLV012)	This study
S. lincolnensisΔAC+Cc (BN3688)	Streptomyces lincolnensis ΔlmrA:: apra ΔlmrC:: FLP containing Hygr vector pIJ10257 carrying lmrC under ermEp promoter (pLV018)	This study
S. lincolnensisΔAC+Cn (BN3684)	Streptomyces lincolnensis ΔlmrA:: apra ΔlmrC:: FLP containing Hygr vector pMS81 carrying lmrC with its 1281 bp upstream region (pLV017)	This study
S. lincolnensis+5´-mCh (BN3032)	Streptomyces lincolnensis ATCC 25466 containing Hygr vector pIJ10257 carrying mCherry gene cloned under control of 405bp upstream region of lmrC (pMK037)	This study
S. lincolnensis+C-mCh (BN3033)	Streptomyces lincolnensis ATCC 25466 containing Hygr vector pIJ10257 containing lmrC-mCherry fused gene cloned under control of 405bp upstream region of lmrC (pMK038)	This study
S. lincolnensis+5´-CEQ12-mCh (BN3034)	Streptomyces lincolnensis ATCC 25466 containing Hygr , pIJ10257 containing lmrCEQ12-mCherry fused gene cloned under control of 405bp upstream region of lmrC (pMK039)	This study
M145+5´-mCh (BN3037)	Streptomyces coelicolor M145 containing Hygr vector pIJ10257 carrying mCherry gene cloned under control of 405bp upstream region of lmrC (pMK037)	This study
M145+C-mCh (BN3038)	Streptomyces coelicolor M145 containing Hygr vector pIJ10257 containing lmrC-mCherry fused gene cloned under control of 405bp upstream region of lmrC (pMK038)	This study
M145+5´-CEQ12-mCh (BN3039)	Streptomyces coelicolor M145 containing Hygr vector pIJ10257 containing lmrCEQ12-mCherry fused gene cloned under control of 405bp upstream region of lmrC (pMK039)	This study
S. lincolnensisΔC+Ci (BN3640)	Streptomyces lincolnensis ΔlmrC:: apra containing Hygr vector pIJ10257 carrying riboswitch E*-lmrC (pGBN025)	This study
S. lincolnensisΔC+CEQ12i (BN3646)	Streptomyces lincolnensis ΔlmrC:: apra (BN3001) containing Hygr vector pIJ10257 carrying riboswitch E*-lmrC E167Q E495Q (lmrCEQ12, pGBN030)	This study
M145+5´-C-U-mCh (BN5038)	Streptomyces coelicolor M145 containing Hygr vector pIJ10257 containing lmrC-lmbU-mCherry fused gene cloned under control of 405bp upstream region of lmrC (pGBN062)	This study
M145+U-mCh (BN5040)	Streptomyces coelicolor M145 containing Hygr vector pIJ10257 containing partial_lmrC-lmbU-mCherry fused gene (pGBN064)	This study
M145+5´-C-USTOP-mCh (BN5042)	Streptomyces coelicolor M145 containing Hygr vector pIJ10257 containing lmrC-lmbU-mCherry fused gene with added STOP codon in lmbU gene, cloned under control of 405bp upstream region of lmrC (pGBN065)	This study
M1152+Ep-U-mCh (BN5042)	Streptomyces coelicolor M1152 containing Hygr vector pIJ10257 containing lmbU-mCherry fused gene cloned under control of ErmEp promoter (pGBN065)	This study
BN 5049	Streptomyces coelicolor M145 containing Hygr vector pIJ10257 containing lmrC-mCherry fused gene with introduced mutation g85c (pGBN070)	This study
BN 5131	Streptomyces coelicolor M145 containing Hygr vector pIJ10257 containing lmrC-mCherry fused gene with introduced mutation t101a (pGBN106)	This study
BN 5152	Streptomyces coelicolor M145 containing Hygr vector pIJ10257 containing lmrC-mCherry fused gene with introduced mutation t43a (pGBN117)	This study
BN 5156	Streptomyces coelicolor M145 containing Hygr vector pIJ10257 containing lmrC-mCherry fused gene with introduced mutation t70a (pGBN119)	This study
BN 5166	Streptomyces coelicolor M145 containing Hygr vector pIJ10257 containing lmrC-mCherry fused gene with introduced mutation g122c_g127c_g128c (pGBN124)	This study
BN 5160	Streptomyces coelicolor M145 containing Hygr vector pIJ10257 containing lmrC-mCherry fused gene with introduced mutation c120_121_126g, g122_127_128c (pGBN121)	This study
BN 5158	Streptomyces coelicolor M145 containing Hygr vector pIJ10257 containing lmrC-mCherry fused gene with introduced mutation c120_121_126g (pGBN120)	This study
Plasmids
LK6	Carbr (blar) Kanr (neor); SuperCosI containing lincomycin biosynthetic gene cluster from Streptomyces lincolnensis ATCC 25466	Koběrská, M. et al. Sequence analysis and heterologous expression of the lincomycin biosynthetic cluster of the type strain streptomyces lincolnensis ATCC 25466. Folia Microbiol. (Praha). 53, 395–401 (2008).
pIJ773	Aprar Carbr; vector carrying inactivation cassette containing aac(3)IV gene of apramycin resistance and oriT surrounded by FRT region	Gust, B. et al. λ Red-mediated genetic manipulation of antibiotic-producing Streptomyces. Adv. Appl. Microbiol. 54, 107–128 (2004).
pIJ775	Aprar Kanr(neor); vector carrying inactivation cassette containing aac(3)IV gene of apramycin resistance and oriT flanked by two SwaI recognition sites	Gust, B. et al. λ Red-mediated genetic manipulation of antibiotic-producing Streptomyces. Adv. Appl. Microbiol. 54, 107–128 (2004).
pMS81	Hygr; фBT1 attP integrative vector for conjugative transfer from E.coli to Streptomyces spp.	Gregory, M. a & Smith, M. C. M. Integration Site for Streptomyces Phage jBT1 and Development of Site-Specific Integrating Vectors. J. Bacteriol. 185, 5320–5323 (2003).
pIJ10257	Hygr; Integrative and conjugative vector derived from pMS81 with constitutive promoter ermEp, ribosome binding and multicloning sites	Hong, H. J., Hutchings, M. I., Hill, L. M. & Buttner, M. J. The role of the novel fem protein VanK in vancomycin resistance in Streptomyces coelicolor. J. Biol. Chem. 280, 13055–13061 (2005).
pIJ6902	Apra,r Integrative PtipA expression vector	Huang, J. et al. Cross-regulation among disparate antibiotic biosynthetic pathways of Streptomyces coelicolor. Mol. Microbiol. 58, 1276–1287 (2005).
An (pLV012)	Hygr , pMS81 carrying lmrA with its with its 1330 bp upstream region, obtained by cloning the 2,946 bp EcoRV fragment of LK6 into EcoRV site of pMS81	This study
Bn (pLV013)	Hygr , pMS81 carrying lmrB with its 86 bp upstream region, obtained by cloning 958 bp ApaI fragment of LK6, which was blunted and ligated into EcoRV site of pMS81.	This study
Cn (pLV017)	Hygr , pMS81 carrying lmrC with its 1281 bp upstream region, obtained by cloning the 3,362 bp long EcoRV and BglII fragment of LK6 into pMS81	This study
CC (pLV018)	Hygr; pIJ10257 containing gene lmrC inserted under control of ermEp promoter (between NdeI and HindIII restriction sites)	This study
pLV020	Hygr; pIJ10257 containing gene lmrC with His-tag inserted under control of ermEp promoter	This study
CEQ (pLV024)	Hygr; pLV020 by site-directed mutagenesis in position G1453C (lmrC E495Q)	This study
CEQ12 (pLV025)	Hygr; pLV020 by site-directed mutagenesis in position G499C and G1453C (lmrC E167Q E495Q) using primers Lmr(C)G499C-For, Lmr(C)G499C-Rev, Lmr(C)G1453-For and Lmr(C)G1453-Rev	This study
AC (pLV026)	Hygr; pIJ10257 containing gene lmrA under control of ermEp promoter (between NdeI and HindIII restriction sites)	This study
CC2 (pLV028)	Aprar, pIJ6902 containing gene lmrC under ermEp promoter (Between BglII and EcoRI restriction sites)	This study
BC (pLV030)	Hygr; pIJ10257 containing gene lmrB under ermEp promoter (between NdeI and HindIII restriction sites)	This study
mChC (pMK036)	Hygr , pIJ10257 containing gene mCherry under ermEp promoter	This study
5´C-mCh (pMK037)	Hygr , pIJ10257 containing mCherry cloned under control of 405 bp upstream region of lmrC. Vector was obtained by SLICE cloning of the PCR amplicon from the pLV017 template (oligonucleotides LmrCp-F, lmrCp-mCherry-R) into pGBN054 linearized with NdeI and Bsu36I	This study
C-mCh (pMK038)	Hygr , pIJ10257 containing lmrC-mCherry fused gene cloned under control of 405bp upstream region of lmrC. Vector was obtained by SLICE cloning of the PCR amplicon from the pLV017 template (oligonucleotides LmrCp-F, lmrCp-lmrCr) into vector pGBN054 linearized with NdeI and Bsu36I.	This study
CEQ12-mCh (pMK039)	Hygr , pIJ10257 containing lmrCEQ12-mCherry fused gene cloned under control of 405bp upstream region of lmrC	This study
Ci (pGBN025)	Hygr , pIJ10257 containing riboswitch introduced in pLV018, the riboswitch region was introduced using whole-plasmid PCR with oligonucleotides RBSW_E*_lmrC F and pIJ_lmrC_R	This study
CEQ2i (pGBN028)	Hygr , pIJ10257 containing riboswitch introduced in pLV024, the riboswitch region was introduced using whole-plasmid PCR with oligonucleotides RBSW_E*_lmrC F and pIJ_lmrC_R	This study
CEQ12i (pGBN030)	Hygr , pIJ10257 containing riboswitchintroduced in pLV025, the riboswitch region was introduced using whole-plasmid PCR with oligonucleotides RBSW_E*_lmrC F and pIJ_lmrC_R	This study
CC-mCh (pGBN054)	Hygr, pIJ10257 containing lmrC-mcherry fusion under ermEp promotor obtained by SLICE cloning of two PCR fragments lmrc (template pLV018, oligonucleotides pIJ_LmrC_lin_F and pIJ_LmrC_PGGGS_lin_R) and mCh (PCR amplification from template mCherry (68), primers mCherry_pIJ_LmrC_F and mCherry_pIJ_LmrC_R)	This study
CEQ12-mChC (pGBN059)	Hygr , pIJ10257 containing lmrCEQ12-mcherry fusion under ermEp promotor	This study
C-U-mCh(pGBN062)	Hygr , pIJ10257 containing the region starting with lmrC promoter to the end of lmbU translationally fused with mCherry, obtained by SLICE cloning of C-U insert (primers pGBN054_lmrCU_F1 and pGBN054_wo_int_RBS_lmrCU_R, template pMK001) into of linearised vector pGBN054 (via whole plasmid PCR, oligonucleotides pGBN054_F2 and pGBN054_R)	This study
U-mCh (pGBN064)	Hygr , pIJ10257 bearing region starting with of lmrC to the end of lmbU translationally fused with mCherry. Vector was obtained by SLICE cloning of U insert (primers pGBN054_lmrCU_F2 and pGBN054_wo_int_RBS_lmrCU_R, template pMK001) into of linearised vector pGBN054 (via whole plasmid PCR, oligonucleotides pGBN054_F2 and pGBN054_R)	This study
UC-mCh (pGBN086)	Hygr , pIJ10257 bearing lmbU gene cloned under Erm Ep promoter and translationally fused with mCherry. Vector was prepared by SLICE cloning of insert amplified on plasmid pGBN062 using primers pG007 and pGBN054_wo_int_RBS_lmrC_U_R into linearised vector pGBN054 ( whole plasmid PCR, primers pG011 and mch_g18A_g21A_Rev)	This study
pGBN 70	pMK038 with intorduced mutation in ORF 1 START codon g85c	This study
pGBN 106	pMK038 with intorduced mutation in ORF 2 START codon t101a	This study
pGBN 117	pMK038 with intorduced mutation in ORF 3 START codon t43a	This study
pGBN 119	pMK038 with intorduced mutation in ORF 4 START codon t70a	This study
pGBN 120	pMK038 with intorduced mutation c120_121_126g	This study
pGBN 121	pMK038 with intorduced mutation c120_121_126g, g122_127_128c	This study
pGBN 124	pMK038 with intorduced mutation g122c_g127c_g128c	This study

## Sheet: Oligonucleotides
Koběrská M., et al., 2020 "Beyond self-resistance: ABCF ATPase LmrC is a signal-transducing component of an antibiotic-driven signaling cascade hastening the onset of lincomycin biosynthesis"
Oligonucleotide	Sequence	Description
lmrA_775_for	CGCGCACGGCTCCCTGGAAATCGGAGTCATCTCTCCATGATTTAAATTAGGGAAACAGG	forward primer for PCR targeting of lmrA (cassette 775 ReDirect)
lmrA_775_rev	CCCTGCGCTGCCGCGGTCCTTCAGCGCACGGCGCGGTCAATTTAAATATTACCCTGTTA	reverse primer for PCR targeting of lmrA (cassette 775 ReDirect)
LmrB_forward	TTCACCGCTTGAATTCGTTCCATCTGGAGTGTGTACGTGATTCCGGGGATCCGTCGACC	forward primer for disruption of lmrB in LK6 (cassette 773 ReDirect)
LmrB_reverse	CAAGGGCCCGGCCCGCCACGCCGGTTGCCGCCCGCGTCATGTAGGCTGGAGCTGCTTC	reverse primer for disruption of lmrB in LK6 (cassette 773 ReDirect)
LmrC_forward	CGCCGCCGGGTCAGCCGACTCCTCCCTGGGAATCACATGATTCCGGGGATCCGTCGACC	forward primer for disruption of lmrC in LK6 (cassette 773 ReDirect)
LmrC_reverse	GGGTTCACTCCGCGGACCACGCGTGCGGCGGCCGCCTCATGTAGGCTGGAGCTGCTTC	reverse primer for disruption of lmrC in LK6 (cassette 773 ReDirect)
lmrC_775_for	CGCCGCCGGGTCAGCCGACTCCTCCCTGGGAATCACATGATTTAAATTAGGGAAACAGG	forward primer for PCR targeting of lmrC (cassette 775 ReDirect)
lmrC_775_rev	GGGTTCACTCCGCGGACCACGCGTGCGGCGGCCGCCTCAATTTAAATATTACCCTGTTA	reverse primer for PCR targeting of lmrC (cassette 775 ReDirect)
LmrARevPIJ10257	GTTAAAGCTTTCAGTCCTCCTGCTCCCGGG	reverse primer for cloning lmrA to vector pIJ10257 with added HindIII site
LmrAForPIJ10257	GATCCATATGTCTGTCTTCGCTCGTGCCAC	forward primer for cloning lmrA to vector pIJ10257 with added NdeI site
LmrBRevPIJ10257	GTTTAAGCTTTCAGCCGCTGTTGCGCCGCG	reverse primer for cloning lmrB to vector pIJ10257 with added HindIII site
LmrBForPIJ10257	GTTTCATATGCCCAGCCGATACGGCAG	forward primer for cloning lmrB to vector pIJ10257 with added NdeI site
LmrCRevPIJ10257	GCGTCATATGGCTGACGCGAGTATTG	reverse primer for cloning lmrC to vector pIJ10257 with added NdeI site
LmrCForPIJ10257	GCAGAAGCTTTCACTTATCCCGATGAGG	forward primer for cloning lmrC to vector pIJ10257 with added HindIII site
ermLmrCpIJ6902F	CAAAGAATTCGGTACCAGCCCGACCCGA	forward primer for cloning lmrC under constitutive promoter ermEp and EcoRI site to vector pIJ6902
ermLmrCpIJ6902R	CCAAAGATCTTCACTTATCCCGATGAGG	reverse primer for cloning lmrC under constitutive promoter ermEp and BglII site to vector pIJ6902
Lmr(C) G499C - For	GCTGATCCTCGACCAACCCACCAACAACC	forward primer for side-directed mutagenesis G499C
Lmr(C) G499C - Rev	GGTTGTTGGTGGGTTGGTCGAGGATCAGC	reverse primer for side-directed mutagenesis G499C
Lmr(C) G1453C - For	CTCCTGCTGGACCAGCCGACGAACAAC	forward primer for side-directed mutagenesis G1453C
Lmr(C) G1453C - Rev	GTTGTTCGTCGGCTGGTCCAGCAGGAG	reverse primer for side-directed mutagenesis G1453C
RBSW_E*_lmrC F	CAGCGGGTACCaatacgactcactataggttccGGTGATACCAGCATCGTCTTGATGCCCTTGGCAGCACCCTGCTAAGGAGGCAACAAGATGGCTGACGCGAGTATTGTCTG	forward primer used for introducing theophiline-dependent riboswitch7 in pIJ10257 derived vectors
pIJ_lmrC _R	GATCCTACCAACCGGCACGATTG	reverse primer used for introducing theophiline-dependent riboswitch7 in pIJ10257 derived vectors
pIJ_LmrC_lin_F	TGAAAGCTTGGATCCTAGGTTC	forward primer used for amplification of lmrC region form pLV018
mCherry_pIJ_LmrC_F	CGGAGGCGGACGACGCGTGGCCTCATCGGGATAAGCCGGGCGGCGGCTCCATGGTGAGCAAGGGCGAG	reverse primer used for amplification of lmrC region form pLV018
pIJ_LmrC_PGGGS_lin_R	GGAGCCGCCGCCCGGCTTATCCCGATGAGGCCAC	reverse primer used for amplification of mCherry region form mCherry template37
mCherry_pIJ_LmrC_R	CCAACGTCATCTCGTTCTCCGCTCATGAGAACCTAGGATCCAAGCTTTCACTTGTACAGCTCGTCCATGCC	reverse primer used for amplification of mCherry region form pLV018 mCherry template37
LmrCp-F	CCTCGCCTCTGACCCCTGACCCCGTCAGCCTGACCCGATCGGCAAGGTTG	forward primer used for cloning 405bp lmrC upstream region into pLV054
lmrCp_lmrC R	TTGGTGCAGACAATACTCGCGTCAGCCATATGATTCCCAGGGAGGAGTCG	reverse primer used for cloning 405bp lmrC upstream region into pLV054
lmrCp-mcherry-R	ATGTTATCCTCCTCGCCCTTGCTCACCATATGATTCCCAGGGAGGAGTCG	forward primer used for cloning 405bp lmrC upstream region into pMK037
pGBN054_lmrCU_F1	CTGAGGTTGAAAAACGCTCACTGGTACCAGAGCTCCCCATGACCCGATCGGCAAG	forward primer to generate 5´-lmrC-lmbU fragment
pGBN054_F2	CTGGTACCAGTGAGCGTTTTTCAACCTCAGGCTG	forward primer for linearisation of vector pGBN054
pGBN054_R	GTGAGCAAGGGCGAGGAGGATAACATG	reverse primer for linearisation of vector pGBN054
pGBN054_wo_int_RBS_lmrCU_R	CATGTTATCTTCTTCGCCCTTGCTCACCATGGCGCCCCCGACGGCCTC	reverse primer to generate 5´-lmrC-lmbU of lmbU fragment
pGBN054_lmrCU_F2	CTGAGGTTGAAAAACGCTCACTGGTACCAGGCTCGGGCGTCGACCTCGGGATC	forward primer to generate lmbU fragment
pG011	ATGGGGCCTCCTGTTCTAGACGATCCTACCAAC	forward primer for linearisation of vector pGBN054
mCh_g18a_g21a_R	ATGGTGAGCAAGGGCGAAGAAGATAACATGGCCATCATC	reverse primer for linearisation of vector pGBN054
pG007	CGGTTGGTAGGATCGTCTAGAACAGGAGGCCCCATATGGTGAGGTCGAATTTATCGGTTGCGGACAGGTGTG	forward primer to generate lmbU fragment for lmbU-mCherry constitutive expression
lmrCf	CTTCGACGGGTTGTCCTTTG	forward primer used for lmrC quantitative RT-PCR
lmrCr	AGCCGCAACAGTGTGGACTT	reverse primer used for lmrC quantitative RT-PCR and for cDNA synthesis
lmbUf	ACGGGGGAGGATGGTGTACT	forward primer used for lmU quantitative RT-PCR
lmUr	GATGATCCAGTCGCCCAGAC	reverse primer used for lmrU quantitative RT-PCR and for cDNA synthesis
lmbNf	ACCCATGAGGAGACCCCTGT	forward primer used for lmbN quantitative RT-PCR
lmbNr	CGTGCCAGGTGTCGAAGAG	reverse primer used for lmbN quantitative RT-PCR
16SrRNAf	CACCACCTGTACACCGACCA	forward primer used for 16SrRNA quantitative RT-PCR
16SrRNAr	CGCAACGCGAAGAACCTTAC	reverse primer used for 16SrRNA quantitative RT-PCR
C1	GCGAACCTGTCACACACAGA	forward primer used for amplification of 803 bp long fragment of lmrC upstream region
C2	CACCGAGCTCCCCATGAC	forward primer used for amplification of 568 bp long fragment of lmrC upstream region
C3	GGTGGGTGGTACAGTGCAA	forward primer used for amplification of 457 bp long fragment of lmrC upstream region
C4	ATGACAGTCTCGGGTGACG	forward primer used for amplification of 301 bp long fragment of lmrC upstream region
LmrC-RT	AGGACAACCCGTCGAAGAC	reverse primer for amplification of fragments in lmrC upstream region
LmrC-RT –lmr(C)_qPCR_R1	AGCCGCAACAGTGTGGACTT	primer used for cDNA synthesis of lmrC upstream region
P1	AACCTCGACCTCAACAGTGC	forward primer used for amplification of 1,037 bp long fragment of lmbU upstream region
P2	GCCTCATCGGGATAAGTGAG	forward primer used for amplification of 867 bp long fragment of lmbU upstream region
P3	CAGGAACTGGCCGTATGC	forward primer used for amplification of 800 bp long fragment of lmbU upstream region
P4	ATGCACACATCCAGGCATAA	forward primer used for amplification of 626 bp long fragment of lmbU upstream region
P5	AATTAATTGACCGGCCTCCT	forward primer used for amplification of 403 bp long fragment of lmbU upstream region
lmbU-rev-RT	CCCAGGTGTCGAAATTCAGT	reverse primer for amplification of fragments in lmbU upstream region
LmbU-RT	GATGATCCAGTCGCCCAGAC	primer used for cDNA synthesis of lmbU upstream region
A1	ACCACTGCTGTGAGCGCTTT	forward primer annealing to the sequence of ApraR inactivation casette 773 used for amplification of the 591 bp upstream of lmbU upstream region in S. lincolnensis DC
A1-lmbU-REV	TCGGAGCGACGAATCTTTAG	reverse primer used for PCR amplification of 591 bp long fragment of lmbU upstream region in S. lincolnensis DC
Uf	ATGCACACATCCAGGCATAA	primers used for PCR of 625 bp fragment on cDNA
Ur	CCCAGGTGTCGAAATTCAGT
RT1	GATGATCCAGTCGCCCAGAC	primer used for cDNA synthesis
RT2	GTGACATGGAAGGGGATGTT	primer used for cDNA synthesis
LmbU_F_P1	AACCTCGACCTCAACAGTGC	primer used for PCR in combination with RT_Alt_1 - RT_Alt_7
RT_Alt_1	ACAGCTGGGCTCATTTCATT	primer used for cDNA synthesis
RT_Alt_2	TCGGAGCGACGAATCTTTAG	primer used for cDNA synthesis
RT_Alt_3	CCTTCCGCTACGTTTCTCAC	primer used for cDNA synthesis
RT_Alt_4	CGGGCGTTTACCTAGAACAA	primer used for cDNA synthesis
RT_Alt_6	CATACGGCCAGTTCCTGAC	primer used for cDNA synthesis
RT_Alt_7	CGCCTCACTTATCCCGATG	primer used for cDNA synthesis
RpoD_Sln_F_2	ACCTGTTCCGCCAGTACCT	forward primer used for detection of internal control rpoD
RpoD_Sln_R_1	CGTGTTGCTCAGCTTCTCC	reverse primer used for detection of internal control rpoD
RpoD_Sln_R_2	GGCGTAGTCGAACTTCTCCA	primer used for cDNA synthesis of the rpoD internal control
pG027	agggcttgggtgCTTGACACCCCTTTGGTGAC	forward primer to introduce the c120_121_126g mutation in pMK038 by Quickchange site directed mutagenesis to yield plasmid pGBN120
pG028	cacccaagccctgCGTCACCCGAGACTGTCATC	reverse primer to introduce the c120_121_126g mutation in pMK038 by Quickchange site directed mutagenesis yield plasmid pGBN120
pG029	caccccttccctgCTTGACACCCCTTTGGTGAC	forward primer to introduce the c120_121_126g, g122_127_128c mutation in pMK038 by Quickchange site directed mutagenesis yield plasmid pGBN124
pG030	cagggaaggggtgCGTCACCCGAGACTGTCATC	reverse primer to introduce the c120_121_126g, g122_127_128c mutation in pMK038 by Quickchange site directed mutagenesis yield plasmid pGBN124
pG031	aggccttgcctgCTTGACACCCCTTTGGTGAC	forward primer to introduce the c120_121_126g, g122_127_128c mutation in pMK038 by Quickchange site directed mutagenesis yield plasmid pGBN121
pG032	caggcaaggcctgCGTCACCCGAGACTGTCATC	reverse primer to introduce the c120_121_126g, g122_127_128c mutation in pMK038 by Quickchange site directed mutagenesis yield plasmid pGBN121
ttg_CuORF_ttc_antisence_F	catccctactaacctagaacgccgaacctccttat	forward primer to introduce mutation g85c into ORF 1 START codon in pMK038 to yield plasmid pGBN 070
ttg_CuORF_ttc_antisence_R	ataaggaggttcggcgttctaggttagtagggatg	reverse primer to introduce mutation g85c into ORF 1 START codon in pMK038 to yield plasmid pGBN 070
atg_CuORF2_aag	gtcacccgagactgtcttccctactaacctaca	forward primer to introduce mutation t101a into ORF 2 START codon in pMK038 to yield plasmid pGBN 106
atg_CuORF2_aag_antisense	tgtaggttagtagggaagacagtctcgggtgac	reverse primer to introduce mutation t101a into ORF 2 START codon in pMK038 to yield plasmid pGBN 106
t43a_	ggagttggtgaagtctttgcactgtaccaccc	forward primer to introduce mutation ta 43into ORF 3 START codon in pMK038 to yield plasmid pGBN 117
t43a_anti	gggtggtacagtgcaaagacttcaccaactcc	reverse primer to introduce mutation t43a into ORF 3 START codon in pMK038 to yield plasmid pGBN 117
t70a_	gcttcagaccccttgttccggcaaactctaaagcg	forward primer to introduce mutation t70a into ORF 4 START codon in pMK038 to yield plasmid pGBN 119
t70a_anti	cgctttagagtttgccggaacaaggggtctgaagc	reverse primer to introduce mutation t70a into ORF 4 START codon in pMK038 to yield plasmid pGBN 119
